# Supplementary material for: Distinct impacts of sleep-disordered breathing on glycemic variability in patients with and without diabetes mellitus
Source: PLoS One. 2017 Dec 19;12(12):e0188689. doi: 10.1371/journal.pone.0188689 (PMC5736206; doi:10.1371/journal.pone.0188689)
Supplement: S1 Table — (XLSX) [file pone.0188689.s002.xlsx]

## Sheet: Sheet1
S1 Table. Univariate and multivariate regression analysis for log MAGE in non-DM low-BNP subgroup
	Univariate analysis			Multivariate analysis
Variables	β	SE	P value	β	P value
Age	0.0045	0.0018	0.016	0.004	0.03
Male	0.0065	0.057	0.91	-0.059	0.13
BMI	0.0064	0.0062	0.31	-
Systolic BP	0.00046	0.0021	0.83	-
HbA1c	0.039	0.11	0.72	-
FPG	0.004	0.0018	0.031	0.0019	0.22
HOMA-R	0.048	0.014	<0.01	0.018	0.22
log Triglyceride	0.04	0.12	0.73	-
HDL-C	-0.0018	0.0019	0.37	-
LDL-C	-0.0001	0.0001	0.29	-
log Creatinine	0.31	0.17	0.08	-
Hb	-0.0233	0.012	0.077	-
log BNP	0.028	0.06	0.64	-
LVEF	0.0034	0.0029	0.24	-
Epworth Sleepiness Scale score	0.0033	0.007	0.64	-
AHI	0.0051	0.00078	<0.01	0.004	<0.01
3% ODI	0.0042	0.00083	<0.01	-
Time at SpO2<90%	-0.007	0.0026	<0.01	-
log lowest SpO2	-1.118	0.42	<0.01	-
β-blocker	0.003	0.0059	0.95	-
BMI= body mass index, BP= blood pressure, FPG= fasting plasma glucose, HbA1c= glycated hemoglobin,
HOMA-R= homeostasis model assessment ratio, HDL-C= high-density lipoprotein cholesterol,
LDL-C= low-density lipoprotein cholesterol, Hb= hemoglobin, BNP= brain natriuretic peptide,
LVEF= left ventricular ejection fraction, AHI= apnea-hypopnea index, ODI= oxygen desaturation index,
SpO2= peripheral capillary oxygen saturation
