# Supplementary material for: Distinct impacts of sleep-disordered breathing on glycemic variability in patients with and without diabetes mellitus
Source: PLoS One. 2017 Dec 19;12(12):e0188689. doi: 10.1371/journal.pone.0188689 (PMC5736206; doi:10.1371/journal.pone.0188689)
Supplement: S2 Table — (XLSX) [file pone.0188689.s003.xlsx]

## Sheet: Sheet1
S2 Table. Univariate and multivariate regression analysis for log MAGE in Non-DM high-BNP subgroup
	Univariate analysis			Multivariate analysis
Variables	β	SE	P value	β	P value
Age	0.002	0.0013	0.13	0.002	0.08
Male	-0.04	0.038	0.3	-0.02	0.67
BMI	0.0007	0.0038	0.85	-
Systolic BP	0.0003	0.001	0.76	-
HbA1c	0.13	0.047	0.0088	0.12	0.06
FPG	-0.00029	0.0014	0.84	-
HOMA-R	0.013	0.026	0.62	-
log Triglyceride	0.053	0.086	0.54	-
HDL-C	0.00012	0.00089	0.15	-
LDL-C	-0.0002	0.00057	0.72	-
log Creatinine	-0.092	0.081	0.26	-
Hb	-0.00031	0.0074	0.97	-
log BNP	8e-07	2e-05	0.99	-
LVEF	0.00067	0.0011	0.56	-
Epworth Sleepiness Scale score	0.0044	0.0059	0.45	-
AHI	0.00071	9.2e-05	0.44	-
3% ODI	0.00044	0.001	0.65	-
Time at SpO2<90%	7e-06	0.0004	0.86	-
log lowest SpO2	0.02	0.427	0.96	-
β-blocker	0.0041	0.037	0.27	-
BMI= body mass index, BP= blood pressure, FPG= fasting plasma glucose, HbA1c= glycated hemoglobin,
HOMA-R= homeostasis model assessment ratio, HDL-C= high-density lipoprotein cholesterol,
LDL-C= low-density lipoprotein cholesterol, Hb= hemoglobin, BNP= brain natriuretic peptide,
LVEF= left ventricular ejection fraction, AHI= apnea-hypopnea index, ODI= oxygen desaturation index,
SpO2= peripheral capillary oxygen saturation
