# Supplementary material for: Distinct impacts of sleep-disordered breathing on glycemic variability in patients with and without diabetes mellitus
Source: PLoS One. 2017 Dec 19;12(12):e0188689. doi: 10.1371/journal.pone.0188689 (PMC5736206; doi:10.1371/journal.pone.0188689)
Supplement: S3 Table — (XLSX) [file pone.0188689.s004.xlsx]

## Sheet: Sheet1
S3 Table. Univariate and multivariate regression analysis for log MAGE in DM low-BNP subgroup
	Univariate analysis			Multivariate analysis
Variables	β	SE	P value	β	P value
Age	0.0024	0.0014	0.09	0.001	0.52
Male	-0.015	0.042	0.73	-0.019	0.69
BMI	-0.0037	0.0047	0.43	-
Systolic BP	0.0015	0.0012	0.23	-
HbA1c	-0.0013	0.0092	0.89	-
FPG	-0.00027	0.00034	0.44	-
HOMA-R	-0.0025	0.0064	0.7	-
log Triglyceride	0.029	0.075	0.71	-
HDL-C	-3.7e-05	0.0012	0.98	-
LDL-C	5e-06	4.7e-05	0.95	-
log Creatinine	0.086	0.12	0.48	-
Hb	-0.0048	0.0099	0.63	-
log BNP	0.032	0.046	0.49	-
LVEF	0.0017	0.0021	0.42	-
Epworth Sleepiness Scale score	0.00077	0.0058	0.9	-
AHI	0.002	0.0001	0.053	0.0017	0.13
3% ODI	0.0026	0.0011	0.022	-
Time at SpO2<90%	0.00091	0.000442	0.04	-
log lowest SpO2	-1.092	0.649	0.09	-
β-blocker	-0.018	0.04	0.65	-
Sulphonylurea	-0.045	0.057	0.43	-
α-glucosidase inhibitor	0.047	0.049	0.34	-
Biguanide	-0.0099	0.043	0.02	0.017	0.76
DPP-4 inhibitor	-0.0069	0.043	0.87	-
Insulin	0.1	0.04	0.01	0.13	<0.01
Other antidiabetic drugs	0.075	0.089	0.4	-
BMI= body mass index, BP= blood pressure, FPG= fasting plasma glucose, HbA1c= glycated hemoglobin,
HOMA-R= homeostasis model assessment ratio, HDL-C= high-density lipoprotein cholesterol,
LDL-C= low-density lipoprotein cholesterol, Hb= hemoglobin, BNP= brain natriuretic peptide,
LVEF= left ventricular ejection fraction, AHI= apnea-hypopnea index, ODI= oxygen desaturation index,
SpO2= peripheral capillary oxygen saturation, DPP-4= dipeptidyl peptidase-4
