# Supplementary material for: Distinct impacts of sleep-disordered breathing on glycemic variability in patients with and without diabetes mellitus
Source: PLoS One. 2017 Dec 19;12(12):e0188689. doi: 10.1371/journal.pone.0188689 (PMC5736206; doi:10.1371/journal.pone.0188689)
Supplement: S4 Table — (XLSX) [file pone.0188689.s005.xlsx]

## Sheet: Sheet1
S4 Table. Univariate and multivariate regression analysis in DM high-BNP subgroup
	Univariate analysis			Multivariate analysis
Variables	β	SE	P value	β	P value
Age	0.003	0.0011	0.2	0.0013	0.66
Male	-0.038	0.057	0.51	-0.055	0.44
BMI	-0.0045	0.0037	0.23	-
Systolic BP	0.0011	0.0011	0.38	-
HbA1c	0.022	0.019	0.25	-
FPG	0.0043	0.00066	0.52	-
HOMA-R	-0.013	0.014	0.35	-
log Triglyceride	-0.17	0.13	0.21	-
HDL-C	0.0029	0.0019	0.13	-
LDL-C	-0.00057	0.00048	0.24	-
log Creatinine	0.062	0.096	0.52	-
Hb	-0.0076	0.01	0.46	-
log BNP	-0.044	0.072	0.55	-
LVEF	-0.0056	0.0013	0.67	-
Epworth Sleepiness Scale score	0.00099	0.0085	0.91	-
AHI	-0.00056	0.001	0.59	-
3% ODI	-0.0011	0.001	0.26	-
Time at SpO2<90%	0.0038	0.0027	0.16	-
log lowest SpO2	0.673	0.459	0.15	-
β-blocker	-0.01	0.063	0.88	-
Sulphonylurea	0.06	0.069	0.36	-
α-glucosidase inhibitor	-0.068	0.069	0.33	-
Biguanide	-0.018	0.08	0.82	-
DPP-4 inhibitor	0.1	0.049	<0.05	0.053	0.42
Insulin	0.1	0.05	0.051	-
Other antidiabetic drugs	0.012	0.17	0.94	-
BMI= body mass index, BP= blood pressure, FPG= fasting plasma glucose, HbA1c= glycated hemoglobin,
HOMA-R= homeostasis model assessment ratio, HDL-C= high-density lipoprotein cholesterol,
LDL-C= low-density lipoprotein cholesterol, Hb= hemoglobin, BNP= brain natriuretic peptide,
LVEF= left ventricular ejection fraction, AHI= apnea-hypopnea index, ODI= oxygen desaturation index,
SpO2= peripheral capillary oxygen saturation, DPP-4= dipeptidyl peptidase-4
